# Supplementary material for: Characterization of genetic diversity and population structure within Staphylococcus chromogenes by multilocus sequence typing
Source: PLoS One. 2021 Mar 15;16(3):e0243688. doi: 10.1371/journal.pone.0243688 (PMC7959370; doi:10.1371/journal.pone.0243688)
Supplement: S1 Table — (XLSX) [file pone.0243688.s001.xlsx]

## Sheet: Sheet1
S1 Table. Isolate source data and classification
Isolate	country	region/state	year	host	disease	source	ST	Nodal cluster
TF006	USA	Vermont	1998	cattle	intramammary infection	milk sample from mammary gland	1	1
TF011	USA	Vermont	1998	cattle	intramammary infection	milk sample from mammary gland	1	1
TF005	USA	Vermont	1998	cattle	intramammary infection	milk sample from mammary gland	1	1
TF004	USA	Vermont	1998	cattle	intramammary infection	milk sample from mammary gland	1	1
TF008	USA	Vermont	1998	cattle	intramammary infection	milk sample from mammary gland	1	1
TF009	USA	Vermont	1998	cattle	intramammary infection	milk sample from mammary gland	1	1
TF002	USA	Vermont	1998	cattle	intramammary infection	milk sample from mammary gland	1	1
MU970	USA	Missouri	2006	cattle	asymptomatic/subclinical mastitis	milk sample from mammary gland	1	1
Chromo-MAS	Belgium		2008	cattle	intramammary infection	milk sample from mammary gland	1	1
WA01	USA	Washington	2010	cattle	intramammary infection	milk sample from mammary gland	1	1
WA03	USA	Washington	2010	cattle	intramammary infection	milk sample from mammary gland	1	1
WA05	USA	Washington	2010	cattle	intramammary infection	milk sample from mammary gland	1	1
WA06	USA	Washington	2010	cattle	intramammary infection	milk sample from mammary gland	1	1
WA09	USA	Washington	2010	cattle	intramammary infection	milk sample from mammary gland	1	1
WA13	USA	Washington	2010	cattle	intramammary infection	milk sample from mammary gland	1	1
CS102	USA	Vermont	2013	cattle	NA	bulk tank milk	1	1
CS118	USA	Vermont	2013	cattle	NA	bulk tank milk	1	1
CS113	USA	Vermont	2013	cattle	intramammary infection	milk sample from mammary gland	1	1
CS121	USA	Vermont	2013	cattle	intramammary infection	milk sample from mammary gland	1	1
GF008	USA	Vermont	1998	cattle	intramammary infection	milk sample from mammary gland	2	1
TF010	USA	Vermont	1998	cattle	intramammary infection	milk sample from mammary gland	3	1
WA18	USA	Washington	2010	cattle	intramammary infection	milk sample from mammary gland	4	1
GF031	USA	Vermont	1998	cattle	intramammary infection	milk sample from mammary gland	5	1
JB019	USA	Vermont	1998	cattle	intramammary infection	milk sample from mammary gland	5	1
JB070	USA	Vermont	1998	cattle	intramammary infection	milk sample from mammary gland	5	1
GF071	USA	Vermont	1998	cattle	intramammary infection	milk sample from mammary gland	5	1
JB021	USA	Vermont	1998	cattle	intramammary infection	milk sample from mammary gland	5	1
JB013	USA	Vermont	1998	cattle	intramammary infection	milk sample from mammary gland	5	1
GF089	USA	Vermont	1998	cattle	intramammary infection	milk sample from mammary gland	5	1
GF015	USA	Vermont	1998	cattle	intramammary infection	milk sample from mammary gland	7	1
WA07	USA	Washington	2010	cattle	intramammary infection	milk sample from mammary gland	8	1
WA23	USA	Washington	2010	cattle	intramammary infection	milk sample from mammary gland	9	1
BW044	USA	Vermont	1998	cattle	intramammary infection	milk sample from mammary gland	11	1
BW045	USA	Vermont	1998	cattle	intramammary infection	milk sample from mammary gland	11	1
BW078	USA	Vermont	1998	cattle	intramammary infection	milk sample from mammary gland	11	1
BW019	USA	Vermont	1998	cattle	intramammary infection	milk sample from mammary gland	11	1
WA02	USA	Washington	2010	cattle	intramammary infection	milk sample from mammary gland	12	1
WA16	USA	Washington	2010	cattle	intramammary infection	milk sample from mammary gland	27	1
ADV 1100	Belgium		2012	cattle	intramammary infection	milk sample from mammary gland	34	1
TF003	USA	Vermont	1998	cattle	intramammary infection	milk sample from mammary gland	6	6
ADV 297	Belgium		2010	cattle	NA	skin swab from teat or udder	6	6
ADV 1050	Belgium		2010	cattle	intramammary infection	milk sample from mammary gland	6	6
CS139	USA	Vermont	2013	cattle	NA	skin swab from extramammary body site	10	6
CS130	USA	Vermont	2013	cattle	NA	skin swab from extramammary body site	10	6
CS026	USA	Vermont	2013	cattle	NA	skin swab from teat or udder	10	6
CS133	USA	Vermont	2013	cattle	NA	skin swab from extramammary body site	10	6
ADV 1474	Belgium		2012	cattle	intramammary infection	milk sample from mammary gland	30	6
ADV 51	Belgium		2012	cattle	healthy	skin swab from teat or udder	30	6
ADV 1537	Belgium		2012	cattle	intramammary infection	milk sample from mammary gland	30	6
ADV 871	Belgium		2012	cattle	healthy	skin swab from teat or udder	30	6
ADV 193	Belgium		2012	cattle	healthy	skin swab from teat or udder	31	6
ADV 1517	Belgium		2012	cattle	intramammary infection	milk sample from mammary gland	42	6
ADV 608	Belgium		2012	cattle	healthy	skin swab from teat or udder	42	6
ADV 1242	Belgium		2012	cattle	intramammary infection	milk sample from mammary gland	45	6
WA14	USA	Washington	2010	cattle	intramammary infection	milk sample from mammary gland	14	15
WA19	USA	Washington	2010	cattle	intramammary infection	milk sample from mammary gland	15	15
WA22	USA	Washington	2010	cattle	intramammary infection	milk sample from mammary gland	15	15
WA24	USA	Washington	2010	cattle	intramammary infection	milk sample from mammary gland	16	15
JH015	USA	Vermont	2013	cattle	intramammary infection	milk sample from mammary gland	15	15
JH135	USA	Vermont	2013	cattle	intramammary infection	milk sample from mammary gland	15	15
JH106	USA	Vermont	2013	cattle	NA	bulk tank milk	15	15
JH014	USA	Vermont	2013	cattle	intramammary infection	milk sample from mammary gland	15	15
JH016	USA	Vermont	2013	cattle	intramammary infection	milk sample from mammary gland	15	15
JH121	USA	Vermont	2013	cattle	NA	bulk tank milk	15	15
WA08	USA	Washington	2010	cattle	intramammary infection	milk sample from mammary gland	17	15
WA11	USA	Washington	2010	cattle	intramammary infection	milk sample from mammary gland	17	15
WA15	USA	Washington	2010	cattle	intramammary infection	milk sample from mammary gland	17	15
WA17	USA	Washington	2010	cattle	intramammary infection	milk sample from mammary gland	17	15
ADV 1012	Belgium		2012	cattle	intramammary infection	milk sample from mammary gland	36	15
TF001	USA	Vermont	1998	cattle	intramammary infection	milk sample from mammary gland	19	15
TF012	USA	Vermont	1998	cattle	intramammary infection	milk sample from mammary gland	19	15
ADV 283	Belgium		2012	cattle	healthy	skin swab from teat or udder	32	38
ADV 1261	Belgium		2012	cattle	intramammary infection	milk sample from mammary gland	32	38
ADV 20	Belgium		2012	cattle	healthy	skin swab from teat or udder	33	38
ADV 115	Belgium		2012	cattle	healthy	skin swab from teat or udder	38	38
ADV 1209	Belgium		2012	cattle	intramammary infection	milk sample from mammary gland	38	38
ADV 1211	Belgium		2012	cattle	intramammary infection	milk sample from mammary gland	38	38
ADV 978	Belgium		2012	cattle	intramammary infection	milk sample from mammary gland	38	38
CS107	USA	Vermont	2013	cattle	NA	bulk tank milk	21	38
WA04	USA	Washington	2010	cattle	intramammary infection	milk sample from mammary gland	24	38
ADV 244	Belgium		2012	cattle	healthy	skin swab from teat or udder	40	38
ADV 998	Belgium		2012	cattle	intramammary infection	milk sample from mammary gland	44	38, HV-2
ADV 1217	Belgium		2012	cattle	intramammary infection	milk sample from mammary gland	44	38, HV-2
ADV 11	Belgium		2012	cattle	healthy	skin swab from teat or udder	28	Core Node
ADV 13	Belgium		2012	cattle	healthy	skin swab from teat or udder	28	Core Node
ADV 286	Belgium		2012	cattle	healthy	skin swab from teat or udder	28	Core Node
ADV 590	Belgium		2012	cattle	healthy	skin swab from teat or udder	28	Core Node
ADV 973	Belgium		2012	cattle	intramammary infection	milk sample from mammary gland	28	Core Node
ADV 1040	Belgium		2012	cattle	intramammary infection	milk sample from mammary gland	28	Core Node
ADV 1074	Belgium		2012	cattle	intramammary infection	milk sample from mammary gland	28	Core Node
ADV 1042	Belgium		2012	cattle	intramammary infection	milk sample from mammary gland	28	Core Node
ADV 1155	Belgium		2012	cattle	intramammary infection	milk sample from mammary gland	28	Core Node
ADV 1206	Belgium		2012	cattle	intramammary infection	milk sample from mammary gland	28	Core Node
ADV 1237	Belgium		2012	cattle	intramammary infection	milk sample from mammary gland	28	Core Node
ADV 327	Belgium		2012	cattle	healthy	skin swab from teat or udder	29	Core Node
JH003	USA	Vermont	2013	cattle	intramammary infection	milk sample from mammary gland	13	TLV+
JH107	USA	Vermont	2013	cattle	NA	bulk tank milk	13	TLV+
JH004	USA	Vermont	2013	cattle	intramammary infection	milk sample from mammary gland	13	TLV+
JH113	USA	Vermont	2013	cattle	NA	bulk tank milk	13	TLV+
CS005	USA	Vermont	2013	cattle	NA	bulk tank milk	20	TLV+
CS112	USA	Vermont	2013	cattle	NA	bulk tank milk	20	TLV+
JH214	USA	Vermont	2013	pig	healthy	other	22	TLV+
ADV 6	Belgium		2012	cattle	healthy	skin swab from teat or udder	35	TLV+
ADV 132	Belgium		2012	cattle	healthy	skin swab from teat or udder	37	TLV+
ADV 257	Belgium		2012	cattle	healthy	skin swab from teat or udder	37	TLV+
ADV 282	Belgium		2012	cattle	healthy	skin swab from teat or udder	41	TLV+
ADV 1109	Belgium		2012	cattle	intramammary infection	milk sample from mammary gland	46	TLV+
ADV 975	Belgium		2012	cattle	intramammary infection	milk sample from mammary gland	46	TLV+
WA12	USA	Washington	2010	cattle	intramammary infection	milk sample from mammary gland	26	HV-1
WA21	USA	Washington	2010	cattle	intramammary infection	milk sample from mammary gland	26	HV-1
WA20	USA	Washington	2010	cattle	intramammary infection	milk sample from mammary gland	26	HV-1
ADV 1064	Belgium		2012	cattle	intramammary infection	milk sample from mammary gland	39	HV-1
ADV 351	Belgium		2012	cattle	healthy	skin swab from teat or udder	39	HV-1
ADV 1046	Belgium		2012	cattle	intramammary infection	milk sample from mammary gland	39	HV-1
JH213	USA	Vermont	2013	pig	healthy	other	23	HV-3
GF62	USA	Vermont	1998	cattle	intramammary infection	milk sample from mammary gland	18	HV-5
C-5	Belgium		2001	cattle	healthy	skin swab from teat or udder	18	HV-5
WA10	USA	Washington	2010	cattle	intramammary infection	milk sample from mammary gland	25	HV-5
ADV 40	Belgium		2012	cattle	healthy	skin swab from teat or udder	43	HV-5
ADV 562	Belgium		2012	cattle	intramammary infection	milk sample from mammary gland	43	HV-5
ADV 542	Belgium		2012	cattle	intramammary infection	milk sample from mammary gland	43	HV-5
